# Supplementary material for: Biliary NIK promotes ductular reaction and liver injury and fibrosis in mice
Source: Nat Commun. 2022 Aug 30;13:5111. doi: 10.1038/s41467-022-32575-8 (PMC9427946; doi:10.1038/s41467-022-32575-8)
Supplement: Supplementary file 4 — Source Data [file 41467_2022_32575_MOESM4_ESM.xlsx]

## Sheet: FigS11c
	ki67				ki67					ki67				ki67
	k19				HNF4a					aSMA				F4/80
		NIK f/f	NIK ΔK19			NIK f/f	NIK ΔK19				NIK f/f	NIK ΔK19			NIK f/f	NIK ΔK19
		25.6357	13.952			0.579476	0.453157				5.72344	4.09866			1.71426	1.23733
		25.9066	11.953			0.724606	0.708155				6.07794	4.52338			1.14356	0.841341
		34.5909	21.1694			0.482072	0.591685				7.00117	4.02314			1.09566	0.92033
		16.4577	11.1955			0.407256	0.56633				6.40118	4.24038			1.15587	1.14863
		17.1274	4.93605
	mean	23.9437	12.6412		mean	0.548353	0.584332			mean	6.30093	4.22139		mean	1.27733	1.03691
	sem	0.681763	0.734459		sem	0.0925273	0.0686965			sem	0.108102	0.0536715		sem	0.129375	0.0916372
	p value		0.0284559		p value		0.727507			p value		0.000392159		p value		0.215033

## Sheet: FigS10c
	k19				asma				sirius red
		NIK f/f	NIK ΔK19			NIK f/f	NIK ΔK19			NIK f/f	NIK ΔK19
		12.6807	19.0512			5.325	5.725			4.2	5.33333
		16.548	12.0757			6.2	4.975			3.76667	4.76667
		23.9438	19.8468			4.8	6.05			4.7	4.3
	mean	17.7242	16.9912		mean	5.44167	5.58333		mean	4.22222	4.8
	sem	3.30414	2.46845		sem	0.408333	0.318307		sem	0.269659	0.298763
	p value		0.867588		p		0.797921		p		0.224449

## Sheet: FigS10b
			ID	0	0.5	1	2	3	4
ALT		IKKa f/f	1	6.67203	647.186	213.505	173.473	180.145	226.849
			2	11.12	994.132	233.521	366.961	420.338	246.865
			3	22.2401	960.772	286.897	266.881	286.897	116.76
		mean		13.3441	867.363	244.641	269.105	295.793	196.825
		se		4.62964	110.509	21.9039	55.8665	69.4802	40.447
		IKKa ΔK19	1	11.12	747.267	240.193	153.457	153.457	106.752
			2	2.22401	1107.56	306.913	226.849	353.617	156.793
			3	13.3441	934.084	246.865	293.569	260.209	153.457
		mean		8.89603	929.636	264.657	224.625	255.761	139.001
		se		3.39723	104.03	21.2157	40.4623	57.8242	16.1528
			ID	0	0.5	1	2	3	4
ALP		IKKa f/f	1	161.813	181.493	190.24	380.48	422.027	500.747
			2	192.427	181.493	181.493	328	446.08	524.8
			3	124.64	207.733	303.947	356.427	467.947	868.107
		mean		159.627	190.24	225.227	354.969	445.351	631.218
		se		19.5988	8.74667	39.4409	15.1672	13.261	118.648
		IKKa ΔK19	1	207.733	220.853	312.693	290.827	400.16	513.867
			2	137.76	188.053	247.093	561.973	636.32	833.12
			3	157.44	225.227	194.613	343.307	485.44	592.587
		mean		167.644	211.378	251.467	398.702	507.307	646.524
		se		20.834	11.7304	34.1568	83.0294	69.0447	96.0254
			ID	0	0.5	1	2	3	4
Bilirubin		IKKa f/f	1	0.140625	1.70312	2.32812	4.35937	7.64062	10.9219
			2	0.296875	2.01562	3.1875	6	9.82812	11.7031
			3	0.21875	1.07812	1.9375	4.20312	8.03125	9.98438
		mean		0.21875	1.59896	2.48438	4.85417	8.5	10.8698
		se		0.0451055	0.275599	0.369204	0.574689	0.673569	0.496843
		IKKa ΔK19	1	0.0625	1.70313	2.17187	4.75	8.5	10.6875
			2	0.0625	2.01562	2.79688	6	9.51562	11.7812
			3	0.296875	1.3125	2.25	4.35938	8.03125	10.4531
		mean		0.140625	1.67708	2.40625	5.03646	8.68229	10.974
		se		0.078125	0.203392	0.19661	0.494792	0.438089	0.409277

## Sheet: FigS10a
	K19+IKKa+
		IKKa f/f	IKKa ΔK19
		10.9926	1.11692
		8.56922	1.07343
		8.3124	1.64343
	mean	9.29139	1.27793
	sem	0.853811	0.183182
	p value		0.000783037

## Sheet: FigS9a
			ID	0	4	7
ALT		NIKf/f	1	17.7921	36.6961	23.3521
			2	24.4641	20.0161	23.3521
			3	24.4641	26.6881	30.0241
		mean		22.2401	27.8001	25.5761
		se		2.22401	4.84711	2.22401
		NIK ΔK19	1	20.0161	26.6881	23.3521
			2	15.5681	26.6881	30.0241
			3	20.0161	40.0322	26.6881
		mean		18.5334	31.1361	26.6881
		se		1.48267	4.44802	1.92605
			ID	0	4	7
ALP		NIKf/f	1	203.36	159.627	124.64
			2	113.707	96.2133	87.4667
			3	85.28	96.2133	118.08
		mean		134.116	117.351	110.062
		se		35.5814	21.1378	11.4554
		NIK ΔK19	1	135.573	91.84	137.76
			2	104.96	107.147	67.7867
			3	129.013	113.707	85.28
		mean		123.182	104.231	96.9422
		se		9.30583	6.47851	21.0244
			ID	0	4	7
Bilirubin		NIKf/f	1	0.132353	0.0833333	0.0833333
			2	0.0343137	0.132353	0.181373
			3	0.0833333	0.132353	0.132353
		mean		0.0833333	0.116013	0.132353
		se		0.0283015	0.0163399	0.0283015
		NIK ΔK19	1	0.0833333	0.0833333	0.0833333
			2	0.132353	0.132353	0.0833333
			3	0.0833333	0.0343137	0.181373
		mean		0.0996732	0.0833333	0.116013
		se		0.0163399	0.0283015	0.0326797

## Sheet: Figs8C
			1	2	3	4	avg(%)	mean	sem	p value
	NIKf/f	914	9.822	10.187	10.197	5.485	8.92275	8.12458	1.1764	0.0115083
		919	3.311	10.276	6.363	3.285	5.80875
		1037	7.437	10.972	10.012	10.148	9.64225
	NIK ΔK19	913	1.173	1.893	1.48	1.48	1.5065	1.25883	0.149073
		918	0.923	1.493	0.506	1.043	0.99125
		921	0.935	2.088	1.311	0.781	1.27875

## Sheet: FigS8b
			ID	0	0.5	1	2	3	4
ALT		NIKf/f	1	6.67203	253.537	6.67203	40.0322	66.7203	70.0563		2-way Anova/Sidak's multiple comparisons test	Mean Diff.	95.00% CI of diff.	Significant?	Summary	Adjusted P Value
			2	13.3441	120.096	20.0161	86.7363	296.905	240.193
			3	11.12	573.794	226.849	266.881	360.289	216.841		oil - tamo
			4	4.44802	994.132	500.402	263.545	497.066	160.129		0	-2.669	-269.5 to 264.2	No	ns	>0.9999
		mean		8.89603	485.39	188.485	164.299	305.245	171.805		0.5	400	133.1 to 666.9	Yes	***	0.001
		se		2.03023	194.471	115.543	59.0417	89.8094	37.8531		1	127.1	-139.8 to 394.0	No	ns	0.7293
											2	112.3	-154.6 to 379.1	No	ns	0.825
		NIK ΔK19	1	11.12	133.441	40.0322	16.6801	90.0723	43.3682		3	207.8	-59.04 to 474.7	No	ns	0.2042
			2	11.12	86.7363	166.801	3.33601	40.0322	66.7203		4	65.72	-201.2 to 332.6	No	ns	0.9844
			3	8.89603	6.67203	6.67203	3.33601	46.7042	56.7122
			4	20.0161	13.3441	20.0161	70.0563	86.7363	160.129
			5	6.67203	186.817	73.3923	166.801	223.513	203.497
		mean		11.5648	85.4019	61.3826	52.0418	97.4116	106.085
		se		2.26805	34.6303	28.6509	31.2162	33.1157	31.8829
			ID	0	0.5	1	2	3	4
ALP		NIKf/f	1	170.56	166.187	137.76	203.36	227.413	360.8		2-way Anova/Sidak's multiple comparisons test	Mean Diff.	95.00% CI of diff.	Significant?	Summary	Adjusted P Value
			2	104.96	83.0933	124.64	236.16	461.387	500.747
			3	80.9067	170.56	253.653	371.733	452.64	478.88		oil - tamo
			4	102.773	205.547	310.507	581.653	492	432.96		0	-0.2187	-138.8 to 138.4	No	ns	>0.9999
		mean		114.8	156.347	206.64	348.227	408.36	443.347		0.5	31.27	-107.4 to 169.9	No	ns	0.9901
		se		19.3636	25.9576	45.1544	85.9195	60.9029	30.929		1	48.76	-89.86 to 187.4	No	ns	0.9151
											2	158.4	19.80 to 297.0	Yes	*	0.0176
		NIK ΔK19	1	104.96	126.827	168.373	194.613	190.24	332.373		3	163.9	25.27 to 302.5	Yes	*	0.0131
			2	109.333	137.76	203.36	144.32	308.32	341.12		4	152.5	13.90 to 291.1	Yes	*	0.0243
			3	113.707	118.08	113.707	126.827	166.187	231.787
			4	104.96	137.76	137.76	194.613	231.787	233.973
			5	142.133	104.96	166.187	288.64	325.813	314.88
		mean		115.019	125.077	157.877	189.803	244.469	290.827
		se		6.96995	6.23871	15.1717	28.1512	31.5623	24.0334
			ID	0	0.5	1	2	3	4
Bilirubin		NIKf/f	1	0.276923	7.27692	0.738462	1.04615	12.2	9.27692		2-way Anova/Sidak's multiple comparisons test	Mean Diff.	95.00% CI of diff.	Significant?	Summary	Adjusted P Value
			2	0.353846	0.276923	0.815385	10.2769	15.6615	20.2
			3	0.276923	1.35385	1.81538	6.27692	8.04615	10.0462		oil - tamo
			4	0.2	2.2	4.89231	12.7385	23.6615	18.8154		0	-0.07692	-5.724 to 5.570	No	ns	>0.9999
		mean		0.276923	2.77692	2.06538	7.58462	14.8923	14.5846		0.5	2.285	-3.362 to 7.931	No	ns	0.8491
		se		0.0314037	1.55075	0.973705	2.55395	3.31171	2.86067		1	1.465	-4.181 to 7.112	No	ns	0.9797
											2	6.831	1.184 to 12.48	Yes	*	0.0106
		NIK ΔK19	1	0.276923	0.430769	0.815385	1.04615	1.35385	5.2		3	12.85	7.199 to 18.49	Yes	****	<0.0001
			2	0.430769	1.04615	1.2	1.43077	2.73846	6.73846		4	10.52	4.876 to 16.17	Yes	****	<0.0001
			3	0.430769	0.276923	0.353846	0.430769	0.430769	4.12308
			4	0.353846	0.276923	0.2	0.353846	0.353846	0.276923
			5	0.276923	0.430769	0.430769	0.507692	5.35385	3.96923
		mean		0.353846	0.492308	0.6	0.753846	2.04615	4.06154
		se		0.034401	0.142671	0.181055	0.208403	0.932008	1.06765

## Sheet: FigS8a 
			ID	0	0.5	1	2	3	4
Body weight		NIKf/f	1	18.4	15.8	17.5	16.3	15.8	15.4
			2	18.1	17.9	18.1	17.2	16.1	15.2
			3	19	18.6	17.3	15.1	16.8	16.2
			4	18.1	16.9	16.1	15.6	14.9	13.7
		mean		18.4	17.3	17.25	16.05	15.9	15.125
		se		0.212132	0.609645	0.419325	0.455522	0.3937	0.521816
		NIK ΔK19	1	20.5	20.5	19.4	19.7	20.4	20.5
			2	19	19	18	17.4	17.8	17.6
			3	19.2	19.5	20.5	20.5	22	21.2
			4	18.2	18.6	18.5	17.6	17.1	16.6
			5	19.1	19.5	18.3	17.5	16.5	16
		mean		19.2	19.42	18.94	18.54	18.76	18.38
		se		0.370135	0.318434	0.454533	0.650077	1.04814	1.04614
		Sidak's multiple comparisons test	Mean Diff.	95.00% CI of diff.	Significant?	Summary	Adjusted P Value
		oil - tamo
		0	-0.8	-3.290 to 1.690	No	ns	0.9433
		0.5	-2.12	-4.610 to 0.3703	No	ns	0.1331
		1	-1.69	-4.180 to 0.8003	No	ns	0.3444
		2	-2.49	-4.980 to 0.0002840	No	ns	0.05
		3	-2.86	-5.350 to -0.3697	Yes	*	0.0169
		4	-3.255	-5.745 to -0.7647	Yes	**	0.0049

## Sheet: FigS7a
			ID	0	0.5	1	2	3
Body weight		NIKf/f, Anit	1	26.6	24.4	25.3	25.6	25.94
			2	27.8	23.3	25.1	25.2	26.37
			3	26.5	23.3	25.1	25	25.52
			4	25.6	23.8	25.1	24.8	24.28
			5	25	22.6	24.7	24.5	23.91
			6	25.7	21.4	23.3	23.8	24.22
			7	27.5	24.2	25.8	25.3	24.81
		mean		26.3857	23.2857	24.9143	24.8857	25.0071
		se		0.387562	0.3894	0.29635	0.225123	0.357955
		NIK ΔK19,Anit	1	25.8	22.3	23.6	24.1	23.66
			2	26.5	23.2	24.3	25.1	24.6
			3	25.2	23.5	24.6	25.2	25.1
			4	26.9	22.9	24.1	25.2	25.2
			5	27.4	23.4	25.5	25.8	26.4
			6	26.7	22.7	24.4	25.3	24.74
		mean		26.4167	23	24.4167	25.1167	24.95
		se		0.323951	0.18619	0.257445	0.227181	0.365978
			ID	0	0.5	1	2	3
ALT		NIKf/f, Anit	1	59.0836	869.373	543.569	265.876	219.453		2-way Anova/Holm-Sidak's multiple comparisons test	Mean Diff.	Significant?	Summary	Adjusted P Value
			2	37.9823	1118.37	526.688	384.043	215.233
			3	37.9823	1160.57	290.354	253.215	177.251		vehicle - c33
			4	37.9823	405.145	334.244	265.876	177.251		0	-3.416	No	ns	0.551
			5	33.7621	835.611	256.592	227.894	215		0.5	368.8	Yes	*	0.0289
			6	21.1013	565.514	428.778	274.317	215		1	303.7	Yes	**	0.0017
			7	33.7621	1033.96	580.707	270.096	198.352		2	154.2	Yes	***	0.0004
		mean		37.3794	855.506	422.99	277.331	202.506		3	86.45	Yes	****	<0.0001
		se		4.2631	107.073	49.6074	18.7318	6.9937
		NIK ΔK19,Anit	1	46.4228	540.193	97.91	198.352	97.0659
			2	33.7621	451.568	175.563	97.0659	113.947
			3	33.7621	434.686	104.662	139.268	113.947
			4	42.2026	591.198	91.1576	126.608	143.489
			5	33.7621	666.439	84.4051	109.727	105.506
			6	54.8633	236.334	162.058	67.5241	122.387
		mean		40.7958	486.736	119.293	123.091	116.057
		se		3.55883	106.122	15.995	18.1493	6.51525
			ID	0	0.5	1	2	3
ALP		NIKf/f, Anit	1	171.653	1115.2	830.933	732.533	629.76		2-way Anova/Sidak's multiple comparisons test	Mean Diff.	95.00% CI of diff.	Significant?	Summary	Adjusted P Value
			2	154.16	1513.17	1176.43	1091.15	725.973
			3	147.6	868.107	798.133	717.227	736.907		vehicle - c33
			4	165.093	780.64	754.4	577.28	636.32		0	17	-189.2 to 223.2	No	ns	0.9998
			5	126.827	758.773	955.573	789.387	756.587		0.5	267.4	61.18 to 473.6	Yes	**	0.0054
			6	119.173	1266.08	844.053	828.747	664.747		1	475.9	269.6 to 682.1	Yes	****	<0.0001
			7	100.587	697.547	844.053	809.067	621.013		2	344.3	138.1 to 550.5	Yes	***	0.0002
		mean		140.728	999.931	886.225	792.198	681.615		3	311	104.8 to 517.2	Yes	***	0.0009
		se		9.81601	115.738	53.6253	59.0337	21.4605
		NIK ΔK19,Anit	1	80.9067	774.08	570.72	656	437.333
			2	115.893	693.173	216.48	369.547	389.227
			3	110.427	778.453	485.44	380.48	279.893
			4	162.907	835.307	472.32	498.56	343.307
			5	97.3067	564.16	303.947	389.227	415.467
			6	174.933	750.027	413.28	393.6	358.613
		mean		123.729	732.533	410.364	447.902	370.64
		se		15.1954	38.5582	52.9507	45.8068	23.0432
			ID	0	0.5	1	2	3
Bilirubin		NIKf/f, Anit	1	0.487805	40.6098	2.68293	4.02439	3.29268		2-way Anova/Sidak's multiple comparisons test	Mean Diff.	95.00% CI of diff.	Significant?	Summary	Adjusted P Value
			2	0.243902	47.0732	4.5122	3.90244	4.14634
			3	0.243902	50	3.78049	3.78049	3.04878		vehicle - c33
			4	0.243902	34.878	4.63415	3.90244	3.53659		0	-0.06098	-0.4740 to 0.3520	No	ns	0.9921
			5	0.243902	27.9268	3.53659	5.2439	5.97561		0.5	19.48	3.702 to 35.26	Yes	*	0.0144
			6	0.121951	34.878	3.29268	4.02439	3.29268		1	1.969	0.9189 to 3.018	Yes	***	0.0006
			7	0.121951	27.1951	3.29268	3.41463	3.65854		2	1.135	0.1334 to 2.137	Yes	*	0.0246
		mean		0.243902	37.5087	3.67596	4.04181	3.85017		3	1.391	0.01326 to 2.768	Yes	*	0.0477
		se		0.0460932	3.34219	0.26402	0.215258	0.378093
		NIK ΔK19,Anit	1	0.487805	13.9024	2.19512	3.78049	2.80488
			2	0.365854	13.4146	2.19512	3.41463	2.80488
			3	0.121951	27.1951	0.97561	2.56098	2.07317
			4	0.609756	13.7805	1.34146	2.19512	2.92683
			5	0.365854	31.8293	1.46341	2.80488	1.82927
			6	-0.121951	8.04878	2.07317	2.68293	2.31707
		mean		0.304878	18.0285	1.70732	2.9065	2.45935
		se		0.107934	3.78788	0.211226	0.238594	0.184725

## Sheet: FigS6b
ALT
ID		0	1	2	3	4
1	Vehicle	15.5681	22.2401	22.2401	37.8081	4.44802
2		17.7921	31.1361	4.44802	20.0161	8.89603
3		15.5681	15.5681	6.67203	15.5681	13.3441
4		11.12	4.44802	11.12	6.67203	17.7921
ave		15.0121	18.3481	11.12	20.0161	11.12
sem		1.39924	5.62451	3.95765	6.5473	2.87118
1	Tamo	11.12	6.67203	2.22401	13.3441	13.3441
2		8.89603	4.44802	6.67203	17.7921	11.12
3		20.0161	26.6881	8.89603	24.4641	24.4641
4		15.5681	8.89603	6.67203	11.12	6.67203
ave		13.9001	11.676	6.11602	16.6801	13.9001
sem		2.46571	5.08572	1.39924	2.94209	3.78463
ALP
ID		0	1	2	3	4
1	Vehicle	139.947	45.92	69.9733	78.72	76.5333		2-way Anova/Sidak's multiple comparisons test	Mean Diff.	95.00% CI of diff.	Significant?	Summary	Adjusted P Value
2		142.133	41.5467	157.44	65.6	65.6
3		96.2133	43.7333	52.48	72.16	52.48		veicle - tamo
4		122.453	65.6	48.1067	56.8533	78.72		0	-13.12	-72.03 to 45.79	No	ns	0.9453
ave		125.187	49.2	82	68.3333	68.3333		1	-13.67	-71.61 to 44.28	No	ns	0.8877
sem		10.6143	5.53908	25.5865	4.67072	6.01333		2	-49.75	-170.4 to 70.87	No	ns	0.582
								3	-31.71	-59.60 to -3.818	Yes	*	0.0286
1	Tamo	139.947	37.1733	179.307	100.08	131.2		4	-44.83	-78.60 to -11.06	Yes	*	0.0137
2		126.827	48.1067	122.453	85.48	115.893
3		170.56	80.9067	109.333	100.893	100.587
4		115.893	85.28	115.893	113.707	104.96
ave		138.307	62.8667	131.747	100.04	113.16
sem		11.822	11.9227	16.0779	15.8784	6.82057
Bilirubin
ID		0	1	2	3	4
1	Vehicle	0.140625	0.21875	-0.015625	0.296875	0.140625
2		0.140625	0.21875	0.21875	0.21875	0.140625
3		0.375	0.21875	0.140625	0.0625	0.21875
4		0.21875	0.21875	0.21875	0.296875	0.0625
ave		0.21875	0.21875	0.140625	0.21875	0.140625
sem		0.0552427	1.60247e-16	0.0552427	0.0552427	0.0318944
1	Tamo	0.0625	0.21875	0.0625	0.140625	0.21875
2		0.21875	0.375	0.0625	0.140625	0.0625
3		0.140625	0.21875	0.375	0.140625	0.140625
4		0.140625	0.21875	0.21875	0.21875	0.296875
ave		0.140625	0.257812	0.179688	0.160156	0.179687
sem		0.0318944	0.0390625	0.074799	0.0195312	0.0504295

[truncated: 49 more sheets: FigS6a, FigS5d, FigS5a&e, FigS4a, FigS3f, FigS3d, FigS3c, FigS3b, FigS3a, FigS2g&2h&2i&2j, FigS2f, FigS2e, FigS2d, FigS2c, FigS2b, FigS2a, FigS1b&1c, fig8e , fig8c , fig8b …]
